# Supplementary material for: A kirigami-enabled electrochromic wearable variable-emittance device for energy-efficient adaptive personal thermoregulation
Source: PNAS Nexus. 2023 Jun 13;2(6):pgad165. doi: 10.1093/pnasnexus/pgad165 (PMC10263260; doi:10.1093/pnasnexus/pgad165)
Supplement: pgad165_Supplementary_Data [file pgad165_supplementary_data.zip]

Archive with 3 entries (3 files):
- PNASNEXUS-PNASNEXUS-2023-00269-T-s02.wmv
- PNASNEXUS-PNASNEXUS-2023-00269-T-s03.wmv
- PNASNEXUS-PNASNEXUS-2023-00269-T-s01.pdf
